# Supplementary material for: Integrative Investigation of Root-Related mRNAs, lncRNAs and circRNAs of “Muscat Hamburg” (Vitis vinifera L.) Grapevine in Response to Root Restriction through Transcriptomic Analyses
Source: Genes (Basel). 2022 Aug 27;13(9):1547. doi: 10.3390/genes13091547 (PMC9498474; doi:10.3390/genes13091547)
Supplement: Supplementary file 1 [file genes-13-01547-s001.zip]

Archive with 1 entries (1 files):
- genes-1839530-supplementary.pdf
